# Supplementary material for: Marinobazzanan, a Bazzanane-Type Sesquiterpenoid, Suppresses the Cell Motility and Tumorigenesis in Cancer Cells
Source: Mar Drugs. 2023 Feb 25;21(3):153. doi: 10.3390/md21030153 (PMC10056982; doi:10.3390/md21030153)
Supplement: Supplementary file 1 [file marinedrugs-21-00153-s001.zip]

Archive with 1 entries (1 files):
- marinedrugs-2224265-supplementary.pdf
